# Supplementary material for: Ex-vivo and live animal models are equally effective training for the management of a penetrating cardiac injury
Source: World J Emerg Surg. 2016 Aug 31;11(1):45. doi: 10.1186/s13017-016-0104-3 (PMC5007845; doi:10.1186/s13017-016-0104-3)
Supplement: Additional file 1: — Raw Data Ex vivo training objective for submission. (XLSX 31 kb) [file 13017_2016_104_MOESM1_ESM.xlsx]

## Sheet: global rating scale
Global rating scale
group	student	evaluator	Respect for Tissue	Time and Motion	Instrument handling	Knowledge of instrument	Use of assistant	Flow of operation and forward planning	Knowledge of specific procedure		group	student	evaluator	Respect for Tissue	Time and Motion	Instrument handling	Knowledge of instrument	Use of assistant	Flow of operation and forward planning	Knowledge of specific procedure		5 = excellent 4 = good 3 = fair 2 = not good 1 = poor
live tissue training	Live Staff 1	KY	5	4	4	5	4	4	5		ex-vivo training	Exvivo Staff 1	KY	5	5	5	5	5	5	5
		SH	4	4	4	4	3	4	4				SH	4	4	5	5	4	5	5
		TM	5	4	5	5	4	4	4				TM	4	5	5	5	5	5	5
		Wakui	4	5	4	5	5	4	4				Wakui	5	5	5	5	5	5	5
	Live Staff 2	KY	5	5	5	5	4	4	4			Exvivo Staff 2	KY	5	5	5	5	5	4	5
		SH	5	5	5	4	3	5	5				SH	5	5	4	5	3	4	4
		TM	5	5	4	5	4	5	5				TM	5	5	4	4	5	4	5
		Wakui	5	4	5	5	5	5	5				Wakui	5	5	5	5	5	5	5
	Live Staff 3	KY	5	3	5	3	4	3	3			Exvivo Staff 3	SH	4	5	5	5	4	4	4
	4 山中	SH	5	5	5	4	4	5	4				TM	4	4	4	3	2	4	3
	3 成見	TM	4	4	4	4	4	3	4				NW	3	3	3	3	3	3	3
	4 山中	Wakui	4	4	5	5	5	4	5				YM	4	4	4	4	4	4	4
	Live Staff 4	KY	4	4	4	4	4	4	4			Exvivo Staff 4	SH	5	5	5	5	5	5	5
		SH	4	3	3	3	2	2	3				TM	4	4	4	4	3	4	4
		TM	5	3	3	4	5	3	4				NW	3	3	4	3	3	3	3
		Wakui	4	5	5	5	5	4	4				YM	4	4	4	4	4	4	4
	Live Staff 5	KY	5	5	5	5	5	5	5			Exvivo Staff 5	SH	4	2	2	3	3	2	2
		SH	5	5	5	5	3	4	5				TM	4	4	4	4	3	3	4
		TM	5	5	5	5	5	5	5				NW	4	3	4	4	3	3	3
		Wakui	5	5	5	5	5	4	5				YM	4	4	4	4	4	4	4
	Live Staff 6	SH	4	4	3	3	2	4	4			Exvivo Staff 6	SH	5	5	5	5	3	4	4
		TM	4	4	4	3	2	3	4				TM	5	5	5	4	5	5	5
		NW	3	3	3	3	3	3	3				NW	3	3	3	3	3	3	3
		YM	4	4	4	4	4	4	4				YM	4	4	4	4	4	4	4
	Live Staff 7	SH	4	5	3	4	3	5	5			Exvivo Staff 7	SH	5	5	5	5	5	5	5
		TM	5	4	4	4	4	5	4				TM	4	4	4	4	4	4	4
		NW	3	3	2	2	4	3	3				NW	3	3	3	3	3	3	3
		YM	4	4	4	4	4	4	4				YM	4	4	4	4	3	4	4
live tissue training	Live Resi 1	KY	3	4	3	3	2	3	3		ex-vivo training	Exvivo Resi 1	KY	3	1	1	3	1	2	2
		SH	3	4	3	3	2	3	4				SH	3	2	2	2	2	2	3
		TM	2	2	2	2	2	3	2				TM	1	2	2	2	2	2	2
		YM	4	4	3	3	3	3	4				YM	3	3	3	4	3	3	3
	Live Resi 2	KY	3	1	1	1	2	2	2			Exvivo Resi 2	KY	2	2	2	3	1	2	1
		SH	3	3	3	3	2	3	3				SH	2	2	2	2	2	2	2
		TM	1	1	1	1	1	1	1				TM	2	2	2	2	2	2	2
		YM	3	3	3	3	3	3	3				YM	3	3	3	4	4	3	4
	Live Resi 3	KY	3	2	2	3	2	3	3			Exvivo Resi 3	SH	4	3	4	3	2	4	4
	4 山中	SH	3	2	2	2	2	2	2			2 加藤	TM	3	3	3	3	4	3	3
	3 成見	TM	2	3	3	3	3	3	3			3 斎藤（健）	NW	5	5	5	5	5	5	5
	4 山中	YM	4	4	4	4	4	4	4			4 吉住	Wakui	4	4	4	4	4	4	4
	Live Resi 4	KY	4	3	2	3	1	3	4			Exvivo Resi 4	SH	3	4	3	4	3	4	3
		SH	4	3	3	4	2	3	3			6 斎藤（圭）	TM	4	4	4	4	5	4	4
		TM	2	2	2	2	3	2	2			7 金子	NW	3	4	3	3	5	3	3
		YM	4	4	3	3	3	3	4			1 内山	Wakui	4	4	4	3	4	4	4
	Live Resi 5	KY	3	2	2	3	4	3	3			Exvivo Resi 5	SH	3	2	2	3	3	3	3
		SH	3	2	2	2	2	2	2			3 斎藤（健）	TM	4	4	4	4	4	4	4
		TM	2	2	3	3	2	3	3			4 吉住	NW	3	4	4	4	5	3	3
		YM	3	3	3	3	3	3	3			5 坂本	Wakui	4	4	4	4	4	4	4
	Live Resi 6	SH	3	3	3	3	4	2	3			Exvivo Resi 6	SH	3	3	2	2	3	3	2
	2 梶原	TM	2	2	3	3	3	3	3			7 金子	TM	4	3	3	3	4	4	3
	3 佐藤	NW	4	4	3	3	4	3	3			1 内山	NW	4	4	4	4	5	4	5
	1 黒崎	Wakui	4	4	4	4	4	4	4			2 加藤	Wakui	4	4	4	4	4	4	4
	Live Resi 7	SH	3	2	2	2	3	3	3			Exvivo Resi 7	SH	4	4	4	4	3	4	4
		TM	3	3	3	3	4	3	3			4 吉住	TM	3	2	3	3	2	2	3
		NW	4	4	5	5	4	4	5			5 坂本	NW	4	3	4	3	5	4	4
		Wakui	4	4	4	4	4	4	4			6 斎藤（圭）	Wakui	4	4	4	4	4	4	4
	Live Resi ８	SH	3	3	3	3	3	3	3			Exvivo Resi 8	SH	3	3	2	2	2	2	2
		TM	3	3	3	3	3	3	3			1 内山	TM	3	3	3	2	2	2	2
		NW	3	3	4	4	5	5	4			2 加藤	NW	3	3	3	3	3	3	4
		Wakui	4	4	4	4	4	4	4			3 斎藤（健）	Wakui	4	4	4	4	4	4	4
												Exvivo Resi 9	SH	2	2	2	2	3	2	2
												5 坂本	TM	3	2	3	3	3	3	3
												6 斎藤（圭）	NW	3	3	3	3	4	3	3
												7 金子	Wakui	4	4	4	4	4	4	4

## Sheet: check list
Check List
group	student	evaluator	Applied pressure to stop bleeding first	Applied appropriate pressure	Applied appropriate suture	Pull up the thread appropriately		group	student	evaluator	Applied pressure to stop bleeding first	Applied appropriate pressure	Applied appropriate suture	Pull up the thread appropriately		1 = done correctly 0 = not done or done incorrectly
live tissue training	Live Staff 1	KY	1	1	1	1		ex-vivo training	Exvivo Staff 1	KY	1	1	1	1
		SH	1	1	1	1				SH	1	1	1	1
		TM	1	1	1	1				TM	1	1	1	1
		Wakui	1	1	1	1				Wakui	1	1	1	1
	Live Staff 2	KY	1	1	1	1			Exvivo Staff 2	KY	1	1	1	1
		SH	1	1	1	1				SH	1	1	1	1
		TM	1	1	1	1				TM	1	1	1	1
		Wakui	1	1	1	1				Wakui	1	1	1	1
	Live Staff 3	KY	1	1	1	1			Exvivo Staff 3	SH	1	1	1	1
	4 山中	SH	1	1	1	1				TM	1	1	1	0
	3 成見	TM	1	1	1	1				NW	1	1	1	1
	4 山中	Wakui	1	1	1	1				YM	1	1	1	1
	Live Staff 4	KY	1	1	1	1			Exvivo Staff 4	SH	1	1	1	1
		SH	1	1	0	1				TM	1	1	1	1
		TM	1	1	1	1				NW	1	1	1	1
		Wakui	1	1	1	1				YM	1	1	1	1
	Live Staff 5	KY	1	1	1	1			Exvivo Staff 5	SH	1	1	1	1
		SH	1	1	1	1				TM	1	1	1	0
		TM	1	1	1	1				NW	1	1	1	1
		Wakui	1	1	1	1				YM	1	1	1	1
	Live Staff 6	SH	1	1	1	1			Exvivo Staff 6	SH	1	1	1	1
		TM	1	1	1	0				TM	1	1	1	1
		NW	1	1	1	0				NW	1	1	1	1
		YM	1	1	1	1				YM	1	1	1	1
	Live Staff 7	SH	1	1	1	1			Exvivo Staff 7	SH	1	1	1	1
		TM	1	1	1	1				TM	1	1	1	0
		NW	1	1	1	1				NW	1	1	1	1
		YM	1	1	1	1				YM	1	1	1	1
live tissue training	Live Resi 1	KY	1	1	0	0		ex-vivo training	Exvivo Resi 1	KY	1	0	1	0
		SH	1	1	1	0				SH	1	0	0	0
		TM	1	0	1	0				TM	1	1	0	0
		YM	1	1	1	1				YM	1	1	1	1
	Live Resi 2	KY	1	1	0	0			Exvivo Resi 2	KY	1	1	0	1
		SH	1	1	1	0				SH	1	1	0	0
		TM	1	0	0	0				TM	1	1	0	0
		YM	1	1	1	1				YM	1	1	1	1
	Live Resi 3	KY	1	1	1	1			Exvivo Resi 3	SH	1	1	1	1
	4 山中	SH	1	1	0	0			2 加藤	TM	1	1	1	1
	3 成見	TM	1	1	1	1			3 斎藤（健）	NW	1	1	1	1
	4 山中	YM	1	1	1	1			4 吉住	Wakui	1	1	1	1
	Live Resi 4	KY	1	0	1	1			Exvivo Resi 4	SH	1	1	1	1
		SH	1	1	1	0			6 斎藤（圭）	TM	1	1	1	1
		TM	1	0	0	0			7 金子	NW	1	1	1	1
		YM	1	1	1	1			1 内山	Wakui	1	1	1	1
	Live Resi 5	KY	1	1	0	1			Exvivo Resi 5	SH	1	1	0	1
		SH	1	1	0	0			3 斎藤（健）	TM	1	1	1	1
		TM	1	0	0	0			4 吉住	NW	1	1	1	1
		YM	1	1	1	1			5 坂本	Wakui	1	1	1	1
	Live Resi 6	SH	1	1	1	1			Exvivo Resi 6	SH	1	1	1	1
	2 梶原	TM	1	1	1	1			7 金子	TM	1	1	1	1
	3 佐藤	NW	1	1	1	1			1 内山	NW	1	1	1	1
	1 黒崎	Wakui	1	1	1	1			2 加藤	Wakui	1	1	1	1
	Live Resi 7	SH	1	1	1	1			Exvivo Resi 7	SH	1	1	1	1
		TM	1	1	1	1			4 吉住	TM	1	1	1	1
		NW	1	1	1	1			5 坂本	NW	1	1	1	1
		Wakui	1	1	1	1			6 斎藤（圭）	Wakui	1	1	1	1
	Live Resi ８	SH	1	1	1	1			Exvivo Resi 8	SH	1	1	1	1
		TM	1	1	1	1			1 内山	TM	1	1	1	1
		NW	1	1	1	1			2 加藤	NW	1	1	1	1
		Wakui	1	1	1	1			3 斎藤（健）	Wakui	1	1	1	1
									Exvivo Resi 9	SH	1	1	0	1
									5 坂本	TM	1	1	1	1
									6 斎藤（圭）	NW	1	1	1	1
									7 金子	Wakui	1	1	1	1

## Sheet: hemorrhage
			hemorrhage					hemorrhage
group	student	evaluator	Amount of hemorrhage (three grade)		group	student	evaluator	Amount of hemorrhage (three grade)		hemorrhage +++ = 3 ++ = 2 + = 1
live tissue training	Live Staff 1	KY	2		ex-vivo training	Exvivo Staff 1	KY	1
		SH	2				SH	2
		TM	2				TM	3
		Wakui	3				Wakui	1
	Live Staff 2	KY	2			Exvivo Staff 2	KY	1
		SH	1				SH	1
		TM	1				TM	1
		Wakui	3				Wakui	1
	Live Staff 3	KY	1			Exvivo Staff 3	SH	1
	4 山中	SH	1				TM	2
	3 成見	TM	1				NW	1
	4 山中	Wakui	3				YM	1
	Live Staff 4	KY	2			Exvivo Staff 4	SH	1
		SH	3				TM	1
		TM	3				NW	1
		Wakui	2				YM	1
	Live Staff 5	KY	1			Exvivo Staff 5	SH	2
		SH	1				TM	1
		TM	1				NW	1
		Wakui	1				YM	2
	Live Staff 6	SH	2			Exvivo Staff 6	SH	1
		TM	2				TM	1
		NW	2				NW	2
		YM	2				YM	2
	Live Staff 7	SH	1			Exvivo Staff 7	SH	1
		TM	1				TM	1
		NW	2				NW	2
		YM	1				YM	2
live tissue training	Live Resi 1	KY	2		ex-vivo training	Exvivo Resi 1	KY	3
		SH	2				SH	3
		TM	3				TM	3
		YM	2				YM	2
	Live Resi 2	KY	2			Exvivo Resi 2	KY	3
		SH	3				SH	3
		TM	3				TM	3
		YM	2				YM	2
	Live Resi 3	KY	2			Exvivo Resi 3	SH	1
	4 山中	SH	2			2 加藤	TM	2
	3 成見	TM	2			3 斎藤（健）	NW	2
	4 山中	YM	2			4 吉住	Wakui	1
	Live Resi 4	KY	2			Exvivo Resi 4	SH	1
		SH	2			6 斎藤（圭）	TM	1
		TM	3			7 金子	NW	1
		YM	2			1 内山	Wakui	3
	Live Resi 5	KY	3			Exvivo Resi 5	SH	1
		SH	3			3 斎藤（健）	TM	1
		TM	2			4 吉住	NW	2
		YM	2			5 坂本	Wakui	2
	Live Resi 6	SH	2			Exvivo Resi 6	SH	1
	2 梶原	TM	2			7 金子	TM	1
	3 佐藤	NW	2			1 内山	NW	1
	1 黒崎	Wakui	2			2 加藤	Wakui	1
	Live Resi 7	SH	2			Exvivo Resi 7	SH	1
		TM	2			4 吉住	TM	2
		NW	1			5 坂本	NW	1
		Wakui	2			6 斎藤（圭）	Wakui	2
	Live Resi ８	SH	1			Exvivo Resi 8	SH	1
		TM	2			1 内山	TM	2
		NW	2			2 加藤	NW	2
		Wakui	2			3 斎藤（健）	Wakui	2
						Exvivo Resi 9	SH	2
						5 坂本	TM	2
						6 斎藤（圭）	NW	1
						7 金子	Wakui	2

## Sheet: overall
			overall evaluation					overall evaluation
group	student	evaluator	overall evaluation (five grade)		group	student	evaluator	overall evaluation (five grade)
live tissue training	Live Staff 1	KY	4		ex-vivo training	Exvivo Staff 1	KY	5
		SH	4				SH	5
		TM	4				TM	5
		Wakui	4				Wakui	5
	Live Staff 2	KY	4			Exvivo Staff 2	KY	5
		SH	4				SH	5
		TM	4				TM	4
		Wakui	5				Wakui	5
	Live Staff 3	KY	4			Exvivo Staff 3	SH	5
	4 山中	SH	4				TM	4
	3 成見	TM	3				NW	4
	4 山中	Wakui	4				YM	4
	Live Staff 4	KY	3			Exvivo Staff 4	SH	5
		SH	3				TM	4
		TM	3				NW	4
		Wakui	4				YM	4
	Live Staff 5	KY	5			Exvivo Staff 5	SH	2
		SH	4				TM	4
		TM	5				NW	4
		Wakui	5				YM	4
	Live Staff 6	SH	4			Exvivo Staff 6	SH	5
		TM	4				TM	5
		NW	3				NW	4
		YM	4				YM	4
	Live Staff 7	SH	4			Exvivo Staff 7	SH	5
		TM	5				TM	4
		NW	3				NW	4
		YM	4				YM	4
live tissue training	Live Resi 1	KY	2		ex-vivo training	Exvivo Resi 1	KY	2
		SH	3				SH	2
		TM	2				TM	2
		YM	3				YM	3
	Live Resi 2	KY	2			Exvivo Resi 2	KY	2
		SH	3				SH	2
		TM	1				TM	2
		YM	3				YM	3
	Live Resi 3	KY	3			Exvivo Resi 3	SH	4
	4 山中	SH	3			2 加藤	TM	3
	3 成見	TM	3			3 斎藤（健）	NW	5
	4 山中	YM	4			4 吉住	Wakui	4
	Live Resi 4	KY	3			Exvivo Resi 4	SH	4
		SH	4			6 斎藤（圭）	TM	4
		TM	1			7 金子	NW	4
		YM	4			1 内山	Wakui	4
	Live Resi 5	KY	2			Exvivo Resi 5	SH	3
		SH	2			3 斎藤（健）	TM	4
		TM	3			4 吉住	NW	4
		YM	3			5 坂本	Wakui	4
	Live Resi 6	SH	3			Exvivo Resi 6	SH	3
	2 梶原	TM	2			7 金子	TM	3
	3 佐藤	NW	4			1 内山	NW	4
	1 黒崎	Wakui	4			2 加藤	Wakui	4
	Live Resi 7	SH	3			Exvivo Resi 7	SH	4
		TM	3			4 吉住	TM	3
		NW	4			5 坂本	NW	4
		Wakui	4			6 斎藤（圭）	Wakui	4
	Live Resi ８	SH	3			Exvivo Resi 8	SH	2
		TM	3			1 内山	TM	3
		NW	4			2 加藤	NW	3
		Wakui	4			3 斎藤（健）	Wakui	4
						Exvivo Resi 9	SH	3
						5 坂本	TM	3
						6 斎藤（圭）	NW	3
						7 金子	Wakui	4

## Sheet: time
		time				time
group	student	time from bleeding to stop (seconds)		group	student	time from bleeding to stop (seconds)
live tissue training	Live Staff 1	108		ex-vivo training	Exvivo Staff 1	82
	Live Staff 2	89			Exvivo Staff 2	75
	Live Staff 3	130			Exvivo Staff 3	78
	Live Staff 4	129			Exvivo Staff 4	69
	Live Staff 5	100			Exvivo Staff 5	86
	Live Staff 6	81			Exvivo Staff 6	78
	Live Staff 7	94			Exvivo Staff 7	78
live tissue training	Live Resi 1	88		ex-vivo training	Exvivo Resi 1	166
	Live Resi 2	113			Exvivo Resi 2	143
	Live Resi 3	104			Exvivo Resi 3	81
	Live Resi 4	110			Exvivo Resi 4	105
	Live Resi 5	111			Exvivo Resi 5	83
	Live Resi 6	131			Exvivo Resi 6	104
	Live Resi 7	113			Exvivo Resi 7	123
	Live Resi ８	105			Exvivo Resi 8	114
					Exvivo Resi 9	154
