# Supplementary material for: Ex-vivo and live animal models are equally effective training for the management of a penetrating cardiac injury
Source: World J Emerg Surg. 2016 Aug 31;11(1):45. doi: 10.1186/s13017-016-0104-3 (PMC5007845; doi:10.1186/s13017-016-0104-3)
Supplement: Additional file 2: — Raw Data Ex vivo training subjective for submission. (XLSX 15 kb) [file 13017_2016_104_MOESM2_ESM.xlsx]

## Sheet: pre training
pre training
group	student	PGY	How many times have you ever participated in chest or abdominal trauma operation?	I expect this training.	I am interested in trauma surgery.	I am confident in hemostasis procedures of cardiac injury.		group	student	PGY	How many times have you ever participated in chest or abdominal trauma operation?	I expect this training.	I am interested in trauma surgery.	I am confident in hemostasis procedures of cardiac injury.		5 = strongly agree 4 = agree 3 = not agree and not disagree 2 = disagree 1 = strongly disagree
live tissue training	Live Staff 1	7	2	4	3	2		ex-vivo training	Exvivo Staff 1	8	10	3	3	3
	Live Staff 2	7	10	2	4	2			Exvivo Staff 2	7	20	5	5	2
	Live Staff 3	6	5	4	5	1			Exvivo Staff 3	4	0	5	5	1
	Live Staff 4	5	2	4	5	3			Exvivo Staff 4	5	0	5	5	1
	Live Staff 5	5	3	4	4	4			Exvivo Staff 5	6	3	4	4	2
	Live Staff 6	5	2	5	5	3			Exvivo Staff 6	6	2	5	4	1
	Live Staff 7	6	8	5	5	2			Exvivo Staff 7	21	20	5	5	1
live tissue training	Live Resi 1	1	0	5	3	3		ex-vivo training	Exvivo Resi 1	1	0	4	4	3
	Live Resi 2	1	0	4	4	1			Exvivo Resi 2	1	0	3	2	2
	Live Resi 3	1	0	5	3	1			Exvivo Resi 3	2	0	4	4	1
	Live Resi 4	1	0	5	5	1			Exvivo Resi 4	2	10	5	5	1
	Live Resi 5	2	1	5	5	2			Exvivo Resi 5	2	0	5	5	1
	Live Resi 6	2	0	4	4	1			Exvivo Resi 6	2	0	5	5	1
	Live Resi 7	2	0	5	3	1			Exvivo Resi 7	2	0	4	3	2
	Live Resi ８	2	0	5	5	2			Exvivo Resi 8	2	7	5	4	2
									Exvivo Resi 9	2	0	4	4	3

## Sheet: post training
post training
group	student	I am satisfied with this training.	My interest in trauma care has increased.	I am confident in hemostasis procedures of cardiac injury.	I would recommend this training to my colleagues.	I could obtain new knowledge and skills in hemostasis of cardiac injury.	I would like to repeat this training.		group	student	I am satisfied with this training.	My interest in trauma care has increased.	I am confident in hemostasis procedures of cardiac injury.	I would recommend this training to my colleagues.	I could obtain new knowledge and skills in hemostasis of cardiac injury.	I would like to repeat this training.
live tissue training	Live Staff 1	5	4	2	4	5	4		ex-vivo training	Exvivo Staff 1	3	3	3	3	3	3
	Live Staff 2	5	5	3	4	5	4			Exvivo Staff 2	5	5	4	4	4	3
	Live Staff 3	5	5	4	4	5	3			Exvivo Staff 3	4	4	2	5	5	5
	Live Staff 4	5	5	4	4	5	4			Exvivo Staff 4	4	5	3	4	5	4
	Live Staff 5	5	5	4	5	5	5			Exvivo Staff 5	5	5	4	4	5	5
	Live Staff 6	5	5	3	5	4	4			Exvivo Staff 6	5	5	3	5	4	4
	Live Staff 7	5	5	4	5	5	5			Exvivo Staff 7	5	5	2	5	4	5
live tissue training	Live Resi 1	5	5	4	5	5	5		ex-vivo training	Exvivo Resi 1	5	5	4	4	4	4
	Live Resi 2	4	2	3	5	4	4			Exvivo Resi 2	5	4	2	5	5	4
	Live Resi 3	5	5	4	5	5	5			Exvivo Resi 3	4	4	3	4	5	4
	Live Resi 4	5	5	5	5	5	5			Exvivo Resi 4	4	4	1	4	4	5
	Live Resi 5	5	5	4	4	5	5			Exvivo Resi 5	5	5	4	5	5	5
	Live Resi 6	5	4	4	4	5	5			Exvivo Resi 6	4	4	4	4	5	4
	Live Resi 7	5	4	4	5	5	4			Exvivo Resi 7	4	2	3	3	5	3
	Live Resi ８	5	5	4	5	5	5			Exvivo Resi 8	5	5	4	5	5	5
										Exvivo Resi 9	5	5	5	5	5	5

## Sheet: post evaluation
post evaluation
group	student	I am satisfied with this training.	My interest in trauma care has increased.	I am confident in hemostasis procedures of cardiac injury.	I would recommend this training to my colleagues.	I could obtain new knowledge and skills in hemostasis of cardiac injury.	I would like to repeat this training.		group	student	I am satisfied with this training.	My interest in trauma care has increased.	I am confident in hemostasis procedures of cardiac injury.	I would recommend this training to my colleagues.	I could obtain new knowledge and skills in hemostasis of cardiac injury.	I would like to repeat this training.
live tissue training	Live Staff 1	5	4	2	4	5	5		ex-vivo training	Exvivo Staff 1	5	4	3	3	4	4
	Live Staff 2	4	4	3	4	5	4			Exvivo Staff 2	5	5	4	5	5	5
	Live Staff 3	4	4	4	4	3	4			Exvivo Staff 3	5	5	2	5	5	5
	Live Staff 4	5	5	4	5	5	5			Exvivo Staff 4	5	5	4	4	5	4
	Live Staff 5	5	5	4	5	5	5			Exvivo Staff 5	5	4	4	5	5	5
	Live Staff 6	5	5	4	4	4	4			Exvivo Staff 6	5	5	4	5	4	5
	Live Staff 7	5	5	4	5	5	5			Exvivo Staff 7	5	5	3	5	5	5
live tissue training	Live Resi 1	5	5	4	5	5	4		ex-vivo training	Exvivo Resi 1	4	4	3	4	4	5
	Live Resi 2	5	4	3	5	5	4			Exvivo Resi 2	5	4	4	5	4	5
	Live Resi 3	5	4	4	5	5	5			Exvivo Resi 3	4	4	4	5	4	4
	Live Resi 4	5	5	5	5	5	5			Exvivo Resi 4	5	5	2	5	5	5
	Live Resi 5	5	5	4	5	5	5			Exvivo Resi 5	5	5	5	5	5	5
	Live Resi 6	5	5	4	5	5	5			Exvivo Resi 6	5	5	3	5	4	5
	Live Resi 7	5	4	4	4	5	4			Exvivo Resi 7	4	3	4	4	5	4
	Live Resi ８	5	5	4	5	5	5			Exvivo Resi 8	5	5	5	5	5	5
										Exvivo Resi 9	4	5	5	4	4	5
